# Supplementary material for: Antitumoral and Antimicrobial Activities of Block Copolymer Micelles Containing Gold Bisdithiolate Complexes
Source: Pharmaceutics. 2023 Feb 8;15(2):564. doi: 10.3390/pharmaceutics15020564 (PMC9964654; doi:10.3390/pharmaceutics15020564)
Supplement: Supplementary file 1 [file pharmaceutics-15-00564-s001.zip]

Archive with 1 entries (1 files):
- pharmaceutics-2177908-supplementary.pdf
